# Supplementary material for: Whole-genome sequencing of Mycobacterium tuberculosis from Cambodia
Source: Sci Rep. 2022 May 11;12:7693. doi: 10.1038/s41598-022-10964-9 (PMC9095694; doi:10.1038/s41598-022-10964-9)
Supplement: Supplementary file 1 — Supplementary Tables. [file 41598_2022_10964_MOESM1_ESM.xlsx]

## Sheet: Table S1
Supplementary Table S1: Genotypic TB lineage predictions of isolates based on genotyping approaches of (i) Coll et al 62-SNP barcode; (ii) Netikul et al sub-lineage 1 prediction; (iii) spoligotyping with SpoTyping; and (iv) regions of deletions (RDs) with RD-Analyzer. Lineage 1.2.1 in Coll et al is annotated as Lineage 1.2.2 in Netikul et al
isolate-id	Location	Coll et al 62-SNP barcode	Netikul et al sub-lineage 1 prediction	spoligotype (SpoTyping)	spoligotype Lineage	SIT	Lineage based on RD-Analyzer
cam002	Phnom Penh	lineage2/497491 lineage2.2.1/797736 lineage2.2/2505085		000000000003771	Beijing	1	# Predicted lineage: Mtb: East Asian - Lineage 2.2.1 - (RD105,207,181)
cam003	Takeo	lineage1/615938 lineage1.1.1/3021283 lineage1.1/4404247	lineage L1.1.1	777777777413771	EAI5	236	# Predicted lineage: Mtb: Indo-Oceanic - Lineage 1 - (RD239)
cam005	Phnom Penh	lineage1/615938 lineage1.1.1/3021283 lineage1.1/4404247	lineage L1.1.1	737777777413771	EAI5	204	# Predicted lineage: Mtb: Indo-Oceanic - Lineage 1 - (RD239)
cam006	Takeo	lineage1/615938 lineage1.1.1/3021283 lineage1.1/4404247	lineage L1.1.1	737777777413700	EAI5	Orphan	# Predicted lineage: Mtb: Indo-Oceanic - Lineage 1 - (RD239)
cam007	Takeo	lineage1/615938 lineage1.1.1/3021283 lineage1.1/4404247	lineage L1.1.1	777771777413771	unknown	unknown	# Predicted lineage: Mtb: Indo-Oceanic - Lineage 1 - (RD239)
cam008	Takeo	lineage1/615938 lineage1.2.1/3479545	lineage L1.2.2	674000003413771	EAI2-nonthaburi	89	# Predicted lineage: Mtb: Indo-Oceanic - Lineage 1 - (RD239)
cam009	Takeo	lineage2/497491 lineage2.2.1/797736 lineage2.2/2505085		000000000003771	Beijing	1	# Predicted lineage: Mtb: East Asian - Lineage 2.2.1 - (RD105,207,181)
cam010	Phnom Penh	lineage1/615938 lineage1.1.1/3021283 lineage1.1/4404247	lineage L1.1.1	777777777413771	EAI5	236	# Predicted lineage: Mtb: Indo-Oceanic - Lineage 1 - (RD239)
cam011	Takeo	lineage1/615938 lineage1.2.1/3479545	lineage L1.2.2	674000003413771	EAI2-nonthaburi	89	# Predicted lineage: Mtb: Indo-Oceanic - Lineage 1 - (RD239)
cam012	Takeo	lineage1/615938 lineage1.1.1/3021283 lineage1.1/4404247	lineage L1.1.1.10	776777777413731	EAI1-SOM	Orphan	# Predicted lineage: Mtb: Indo-Oceanic - Lineage 1 - (RD239)
cam014	Takeo	lineage1/615938 lineage1.1.1/3021283 lineage1.1/4404247	lineage L1.1.1.10	776777777413731	EAI1-SOM	Orphan	# Predicted lineage: Mtb: Indo-Oceanic - Lineage 1 - (RD239)
cam015	Takeo	lineage1/615938 lineage1.1.1/3021283 lineage1.1/4404247	lineage L1.1.1	737777777413771	EAI5	204	# Predicted lineage: Mtb: Indo-Oceanic - Lineage 1 - (RD239)
cam017	Takeo	lineage4.5/1719757		777777777600131	unknown	2660	# Predicted lineage: Mtb: Euro-American - Lineage 4.5 - (pks15/1:7D, RD122)
cam019	Takeo	lineage1/615938 lineage1.1.1/3021283 lineage1.1.1.1/3216553 lineage1.1/4404247	lineage L1.1.1.1	743777777413771	EAI5	Orphan	# Predicted lineage: Mtb: Indo-Oceanic - Lineage 1 - (RD239)
cam020	Takeo	lineage1/615938 lineage1.1.1/3021283 lineage1.1/4404247	lineage L1.1.1	737777777413771	EAI5	204	# Predicted lineage: Mtb: Indo-Oceanic - Lineage 1 - (RD239)
cam021	Takeo	lineage1/615938 lineage1.1.1/3021283 lineage1.1/4404247	lineage L1.1.1	777777777413771	EAI5	236	# Predicted lineage: Mtb: Indo-Oceanic - Lineage 1 - (RD239)
cam022	Takeo	lineage1/615938 lineage1.1.1/3021283 lineage1.1/4404247	lineage L1.1.1	737777777413771	EAI5	204	# Predicted lineage: Mtb: Indo-Oceanic - Lineage 1 - (RD239)
cam023	Takeo	lineage1/615938 lineage1.1.1/3021283 lineage1.1/4404247	lineage L1.1.1	777777777413771	EAI5	236	# Predicted lineage: Mtb: Indo-Oceanic - Lineage 1 - (RD239)
cam025	Takeo	lineage1/615938 lineage1.1.1/3021283 lineage1.1/4404247	lineage L1.1.1	737777777413771	EAI5	204	# Predicted lineage: Mtb: Indo-Oceanic - Lineage 1 - (RD239)
cam026	Takeo	lineage1/615938 lineage1.1.1/3021283 lineage1.1/4404247	lineage L1.1.1	737777777413771	EAI5	204	# Predicted lineage: Mtb: Indo-Oceanic - Lineage 1 - (RD239)
cam027	Phnom Penh	lineage2/497491 lineage2.2.1/797736 lineage2.2/2505085		000000000003771	Beijing	1	# Predicted lineage: Mtb: East Asian - Lineage 2.2.1 - (RD105,207,181)
cam028	Phnom Penh	lineage2.2.2/346693 lineage2/497491 lineage2.2/2505085		000000000003771	Beijing	1	# Predicted lineage: Mtb: East Asian - Lineage 2.2.2 - (RD105,207)
cam029	Phnom Penh	lineage2/497491 lineage2.2.1/797736 lineage2.2/2505085		000000000003771	Beijing	1	# Predicted lineage: Mtb: East Asian - Lineage 2.2.1 - (RD105,207,181)
cam030	Phnom Penh	lineage1/615938 lineage1.2.1/3479545	lineage L1.2.2	674000003413771	EAI2-nonthaburi	89	# Predicted lineage: Mtb: Indo-Oceanic - Lineage 1 - (RD239)
cam031	Takeo	lineage1/615938 lineage1.1.1/3021283 lineage1.1/4404247	lineage L1.1.1	777777777413731	EAI1-SOM	48	# Predicted lineage: Mtb: Indo-Oceanic - Lineage 1 - (RD239)
cam032	Takeo	lineage1/615938 lineage1.1.1/3021283 lineage1.1/4404247	lineage L1.1.1.10	776777777413731	EAI1-SOM	Orphan	# Predicted lineage: Mtb: Indo-Oceanic - Lineage 1 - (RD239)
cam033	Takeo	lineage1/615938 lineage1.1.1/3021283 lineage1.1/4404247	lineage L1.1.1	737777777013771	unknown	unknown	# Predicted lineage: Mtb: Indo-Oceanic - Lineage 1 - (RD239)
cam034	Takeo	lineage1/615938 lineage1.1.1/3021283 lineage1.1/4404247	lineage L1.1.1	737777777413771	EAI5	204	# Predicted lineage: Mtb: Indo-Oceanic - Lineage 1 - (RD239)
cam035	Takeo	lineage1/615938 lineage1.1.1/3021283 lineage1.1/4404247	lineage L1.1.1	777777777413771	EAI5	236	# Predicted lineage: Mtb: Indo-Oceanic - Lineage 1 - (RD239)
cam036	Takeo	lineage1/615938 lineage1.2.1/3479545	lineage L1.2.2	674000003413771	EAI2-nonthaburi	89	# Predicted lineage: Mtb: Indo-Oceanic - Lineage 1 - (RD239)
cam037	Takeo	lineage1/615938 lineage1.1.1/3021283 lineage1.1/4404247	lineage L1.1.1	777777777413771	EAI5	236	# Predicted lineage: Mtb: Indo-Oceanic - Lineage 1 - (RD239)
cam038	Takeo	lineage1/615938 lineage1.1.1/3021283 lineage1.1/4404247	lineage L1.1.1	777777777413771	EAI5	236	# Predicted lineage: Mtb: Indo-Oceanic - Lineage 1 - (RD239)
cam039	Takeo	lineage1/615938 lineage1.1.1/3021283 lineage1.1/4404247	lineage L1.1.1	737777777013771	unknown	unknown	# Predicted lineage: Mtb: Indo-Oceanic - Lineage 1 - (RD239)
cam040	Takeo	lineage1/615938 lineage1.1.1/3021283 lineage1.1/4404247	lineage L1.1.1	737777777013771	unknown	unknown	# Predicted lineage: Mtb: Indo-Oceanic - Lineage 1 - (RD239)
cam041	Takeo	lineage1/615938 lineage1.1.1/3021283 lineage1.1/4404247	lineage L1.1.1	777777777413771	EAI5	236	# Predicted lineage: Mtb: Indo-Oceanic - Lineage 1 - (RD239)
cam042	Takeo	lineage1/615938 lineage1.1.1/3021283 lineage1.1/4404247	lineage L1.1.1	737777777413771	EAI5	204	# Predicted lineage: Mtb: Indo-Oceanic - Lineage 1 - (RD239)
cam043	Takeo	lineage1/615938 lineage1.1.1/3021283 lineage1.1/4404247	lineage L1.1.1	737777777413771	EAI5	204	# Predicted lineage: Mtb: Indo-Oceanic - Lineage 1 - (RD239)
cam044	Takeo	lineage1/615938 lineage1.1.1/3021283 lineage1.1/4404247	lineage L1.1.1	737777777413771	EAI5	204	# Predicted lineage: Mtb: Indo-Oceanic - Lineage 1 - (RD239)
cam045	Takeo	lineage1/615938 lineage1.1.1/3021283 lineage1.1.1.1/3216553 lineage1.1/4404247	lineage L1.1.1.1	777777777413571	EAI5	Orphan	# Predicted lineage: Mtb: Indo-Oceanic - Lineage 1 - (RD239)
cam046	Takeo	lineage1/615938 lineage1.1.1/3021283 lineage1.1/4404247	lineage L1.1.1	737777777413771	EAI5	204	# Predicted lineage: Mtb: Indo-Oceanic - Lineage 1 - (RD239)
cam049	Takeo	lineage1/615938 lineage1.1.1/3021283 lineage1.1/4404247	lineage L1.1.1.5	774177777413771	EAI5	951	# Predicted lineage: Mtb: Indo-Oceanic - Lineage 1 - (RD239)
cam050	Takeo	lineage1/615938 lineage1.1.1/3021283 lineage1.1/4404247	lineage L1.1.1.5	774177777413771	EAI5	951	# Predicted lineage: Mtb: Indo-Oceanic - Lineage 1 - (RD239)
cam051	Takeo	lineage2/497491 lineage2.1/1881090		777777777777731	unknown	246	# Predicted lineage: Mtb: East Asian - Lineage 2.1 - (RD105)
cam052	Takeo	lineage1/615938 lineage1.1.1/3021283 lineage1.1/4404247	lineage L1.1.1.3	763777777413771	EAI5	792	# Predicted lineage: Mtb: Indo-Oceanic - Lineage 1 - (RD239)
cam053	Takeo	lineage1/615938 lineage1.1.1/3021283 lineage1.1/4404247	lineage L1.1.1.5	774177777413771	EAI5	951	# Predicted lineage: Mtb: Indo-Oceanic - Lineage 1 - (RD239)
cam055	Phnom Penh	lineage1/615938 lineage1.1.1/3021283 lineage1.1/4404247	lineage L1.1.1	777677777413771	EAI5		# Predicted lineage: Mtb: Indo-Oceanic - Lineage 1 - (RD239)
cam056	Takeo	lineage1/615938 lineage1.1.1/3021283 lineage1.1.1.1/3216553 lineage1.1/4404247	lineage L1.1.1.1	777737777413771	EAI5		# Predicted lineage: Mtb: Indo-Oceanic - Lineage 1 - (RD239)
cam058	Phnom Penh	lineage2/497491 lineage2.2.1/797736 lineage2.2/2505085		000000000003771	Beijing	1	# Predicted lineage: Mtb: East Asian - Lineage 2.2.1 - (RD105,207,181)
cam059	Takeo	lineage1/615938 lineage1.1.1/3021283 lineage1.1/4404247	lineage L1.1.1.5	774177777413771	EAI5	951	# Predicted lineage: Mtb: Indo-Oceanic - Lineage 1 - (RD239)
cam060	Takeo	lineage1/615938 lineage1.1.1/3021283 lineage1.1/4404247	lineage L1.1.1	737777777413571	unknown		# Predicted lineage: Mtb: Indo-Oceanic - Lineage 1 - (RD239)
cam061	Phnom Penh	lineage1/615938 lineage1.1.1/3021283 lineage1.1/4404247	lineage L1.1.1.3	763777777413771	EAI5	792	# Predicted lineage: Mtb: Indo-Oceanic - Lineage 1 - (RD239)
cam062	Phnom Penh	lineage2/497491 lineage2.2.1/797736 lineage2.2/2505085		000000000003771	Beijing	1	# Predicted lineage: Mtb: East Asian - Lineage 2.2.1 - (RD105,207,181)
cam063	Phnom Penh	lineage2/497491 lineage2.2.1/797736 lineage2.2/2505085		000000000003771	Beijing	1	# Predicted lineage: Mtb: East Asian - Lineage 2.2.1 - (RD105,207,181)
cam065	Takeo	lineage1/615938 lineage1.1.1/3021283 lineage1.1/4404247	lineage L1.1.1	777777777413731	EAI1-SOM	48	# Predicted lineage: Mtb: Indo-Oceanic - Lineage 1 - (RD239)
cam066	Takeo	lineage1/615938 lineage1.1.1/3021283 lineage1.1/4404247	lineage L1.1.1.3	763777777413771	EAI5	792	# Predicted lineage: Mtb: Indo-Oceanic - Lineage 1 - (RD239)
cam067	Takeo	lineage1/615938 lineage1.1.1/3021283 lineage1.1/4404247	lineage L1.1.1	737777777413571	unknown	unknown	# Predicted lineage: Mtb: Indo-Oceanic - Lineage 1 - (RD239)
cam068	Takeo	lineage1/615938 lineage1.1.1/3021283 lineage1.1/4404247	lineage L1.1.1.5	774177777413771	EAI5	951	# Predicted lineage: Mtb: Indo-Oceanic - Lineage 1 - (RD239)
cam070	Takeo	lineage1/615938 lineage1.1.1/3021283 lineage1.1/4404247	lineage L1.1.1.5	774177777413771	EAI5	951	# Predicted lineage: Mtb: Indo-Oceanic - Lineage 1 - (RD239)
cam071	Phnom Penh	lineage1/615938 lineage1.1.1/3021283 lineage1.1/4404247	lineage L1.1.1	777600377413731	EAI1-SOM	Orphan	# Predicted lineage: Mtb: Indo-Oceanic - Lineage 1 - (RD239)
cam073	Phnom Penh	lineage1/615938 lineage1.1.1/3021283 lineage1.1/4404247	lineage L1.1.1	777777777410331	EAI1-SOM	459	# Predicted lineage: Mtb: Indo-Oceanic - Lineage 1 - (RD239)
cam074	Phnom Penh	lineage1/615938 lineage1.1.1/3021283 lineage1.1.1.1/3216553 lineage1.1/4404247	lineage L1.1.1.1	777777774413771	EAI4-VNM	139	# Predicted lineage: Mtb: Indo-Oceanic - Lineage 1 - (RD239)
cam076	Takeo	lineage1/615938 lineage1.1.1/3021283 lineage1.1/4404247	lineage L1.1.1	777777777413771	EAI5	236	# Predicted lineage: Mtb: Indo-Oceanic - Lineage 1 - (RD239)
cam078	Takeo	lineage1/615938 lineage1.2.1/3479545	lineage L1.2.2.3	677777477413731	EAI2-Manila	894	# Predicted lineage: Mtb: Indo-Oceanic - Lineage 1 - (RD239)
cam081	Takeo	lineage1/615938 lineage1.1.1/3021283 lineage1.1/4404247	lineage L1.1.1.5	774177777413771	EAI5	951	# Predicted lineage: Mtb: Indo-Oceanic - Lineage 1 - (RD239)
cam082	Takeo	lineage1/615938 lineage1.2.1/3479545	lineage L1.2.2.3	677777477413731	EAI2-Manila	894	# Predicted lineage: Mtb: Indo-Oceanic - Lineage 1 - (RD239)
cam083	Phnom Penh	lineage1/615938 lineage1.1.1/3021283 lineage1.1/4404247	lineage L1.1.1.10	777777777413731	EAI1-SOM	48	# Predicted lineage: Mtb: Indo-Oceanic - Lineage 1 - (RD239)
cam084	Takeo	lineage1/615938 lineage1.1.1/3021283 lineage1.1/4404247	lineage L1.1.1	577737777413731	unknown	unknown	# Predicted lineage: Mtb: Indo-Oceanic - Lineage 1 - (RD239)
cam085	Takeo	lineage1/615938 lineage1.2.1/3479545	lineage L1.2.2	674000003413771	EAI2-nonthaburi	89	# Predicted lineage: Mtb: Indo-Oceanic - Lineage 1 - (RD239)
cam086	Takeo	lineage1/615938 lineage1.1.1/3021283 lineage1.1.1.1/3216553 lineage1.1/4404247	lineage L1.1.1.1	777777774413771	EAI4-VNM	139	# Predicted lineage: Mtb: Indo-Oceanic - Lineage 1 - (RD239)
cam087	Phnom Penh	lineage1/615938 lineage1.1.1/3021283 lineage1.1/4404247	lineage L1.1.1	777777777413731	EAI1-SOM	48	# Predicted lineage: Mtb: Indo-Oceanic - Lineage 1 - (RD239)
cam088	Phnom Penh	lineage1/615938 lineage1.1.1/3021283 lineage1.1/4404247	lineage L1.1.1	777777777413731	EAI1-SOM	48	# Predicted lineage: Mtb: Indo-Oceanic - Lineage 1 - (RD239)
cam089	Phnom Penh	lineage1/615938 lineage1.1.1/3021283 lineage1.1/4404247	lineage L1.1.1.3	777777777413771	EAI5	236	# Predicted lineage: Mtb: Indo-Oceanic - Lineage 1 - (RD239)
cam090	Phnom Penh	lineage1/615938 lineage1.1.1/3021283 lineage1.1/4404247	lineage L1.1.1	737000000000171	unknown	unknown	# Predicted lineage: Mtb: Indo-Oceanic - Lineage 1 - (RD239)
cam092	Phnom Penh	lineage1/615938 lineage1.1.1/3021283 lineage1.1/4404247	lineage L1.1.1	737777777413771	EAI5	204	# Predicted lineage: Mtb: Indo-Oceanic - Lineage 1 - (RD239)
cam094	Takeo	lineage2/497491 lineage2.2.1/797736 lineage2.2/2505085		000000000003771	Beijing	1	# Predicted lineage: Mtb: East Asian - Lineage 2.2.1 - (RD105,207,181)
cam095	Phnom Penh	lineage1/615938 lineage1.1.1/3021283 lineage1.1.1.1/3216553 lineage1.1/4404247	lineage L1.1.1.1	777777774413771	EAI4-VNM	139	# Predicted lineage: Mtb: Indo-Oceanic - Lineage 1 - (RD239)
cam096	Phnom Penh	lineage1/615938 lineage1.1.1/3021283 lineage1.1/4404247	lineage L1.1.1.10	777777777413731	EAI1-SOM	48	# Predicted lineage: Mtb: Indo-Oceanic - Lineage 1 - (RD239)
cam097	Phnom Penh	lineage1/615938 lineage1.1.1/3021283 lineage1.1/4404247	lineage L1.1.1	777777777413731	EAI1-SOM	48	# Predicted lineage: Mtb: Indo-Oceanic - Lineage 1 - (RD239)
cam098	Takeo	lineage1/615938 lineage1.2.1/3479545	lineage L1.2.2.3	677777477413731	EAI2-Manila	894	# Predicted lineage: Mtb: Indo-Oceanic - Lineage 1 - (RD239)
cam100	Takeo	lineage1/615938 lineage1.2.1/3479545	lineage L1.2.2.3	677777477413731	EAI2-Manila	894	# Predicted lineage: Mtb: Indo-Oceanic - Lineage 1 - (RD239)

## Sheet: Table S2
Supplementary Table S2: Number of single nucleotide polymorphisms between pairs of isolates within clusters
strain-1	strain-2	Num of SNPs	Num of bases assessed	Cluster-num
cam049	cam050	0	3988134	1
cam049	cam053	0	3986525	1
cam049	cam059	0	3988166	1
cam049	cam068	0	3985287	1
cam049	cam070	0	3987726	1
cam050	cam053	0	3986527	1
cam050	cam059	0	3988099	1
cam050	cam068	0	3985293	1
cam050	cam070	0	3987701	1
cam053	cam059	0	3986499	1
cam053	cam068	0	3985244	1
cam053	cam070	0	3986441	1
cam059	cam068	0	3985244	1
cam059	cam070	0	3987713	1
cam068	cam070	0	3985228	1
cam020	cam022	1	3982877	2
cam020	cam025	3	3982858	2
cam020	cam026	0	3982925	2
cam020	cam046	2	3982940	2
cam022	cam025	0	3984441	2
cam022	cam026	1	3983410	2
cam022	cam046	1	3984211	2
cam025	cam026	1	3983352	2
cam025	cam046	3	3984166	2
cam026	cam046	2	3983482	2
cam078	cam082	1	4005487	3
cam078	cam098	1	4004906	3
cam078	cam100	1	4004404	3
cam082	cam098	0	4004851	3
cam082	cam100	0	4004378	3
cam098	cam100	0	4004356	3
cam034	cam042	1	3984178	4
cam034	cam043	0	3982757	4
cam042	cam043	1	3982768	4
cam035	cam038	0	3992882	5
cam035	cam041	0	3993370	5
cam038	cam041	1	3993016	5
cam033	cam039	8	3982257	6
cam033	cam040	0	3983201	6
cam039	cam040	0	3982347	6
cam060	cam067	1	3982212	7
cam052	cam066	1	3987266	8
